# Supplementary material for: Longitudinal Changes in Kinesiophobia, Psychological Readiness, and Knee Function Across Anterior Cruciate Ligament Reconstruction Rehabilitation Phases
Source: Healthcare (Basel). 2026 Mar 29;14(7):879. doi: 10.3390/healthcare14070879 (PMC13073564; doi:10.3390/healthcare14070879)
Supplement: Supplementary file 1 [file healthcare-14-00879-s001.zip]

Archive with 1 entries (1 files):
- healthcare-4216421-supplementary.pdf
